# Supplementary material for: Coinfection with chytrid genotypes drives divergent infection dynamics reflecting regional distribution patterns
Source: Commun Biol. 2023 Sep 14;6:941. doi: 10.1038/s42003-023-05314-y (PMC10502024; doi:10.1038/s42003-023-05314-y)
Supplement: Supplementary file 4 — Supplementary Data 1 [file 42003_2023_5314_MOESM4_ESM.txt]

>CLFT024
CGCATGGCAGAGGCAAGATGGCAGCGCGAATGTCARCAGCTTGTTCAAAAATTAGAATACGAGGTAGATGGTTTAAGCCTGCTAAATTTACCACAACAAAAATCTAATATGCATGATATAGTTGAACAGGTCAGATGAGTTGCAGCGTCTTTTCGATCAGCAAGTGCTCAAGACACGGGAATTAGAGAGRGAGCTGGCTGACACCCGACTGCTTTTGCACCAGACTCAATCTGGTTAGTGCAGTGTTTACTTTTTAACTATTTGTCGTTGAATTTCATTCGAATTAACTTATTTATCTGATGCGTGGAGGGTATTACCACGAAGTTCGGCTTCACGGATAGTACGAGCCAAATTGTCACCTGGAAGAGCCTAGTAGAGATCATTGATTACAACATTCAACAATGAAGGGTTAGTATGCGCGATTTACTACGACTGAGCTGATGCATCATGTAATAGGATCAGCAAAAGTATCTGCAGATGCAATAAACCCATTAACAATGCTTAAAGATCATTAAGCAGTGATATCCGTTATATTTCAACAACTGCTGATCAGTCATACAAGTCAATGCAATCAACGAATGRCAGCATCAGTTGTACTAACAACTGATGCTGAATTGATCAAGAGTAAAGACTACCGCAAAGCATTGTTTTAAACAAGACATGCTCTCCACTATCCTCATGATAATCAAGCCGTCAAAGACACCAATAGCAATGAGTCTGTGCGCAGGATAAAAAACCCTTCACCCACTGTGTATCAATGCATTCTTACTCTAAGAAGACAAGCCTTGAGCATATGAGCAGTTCCAGGAGCATCAGCAGTGTCGAAGCGAGAGCCAGCATTGACCACAATTGCCAGAGTCGAAGCAGGCCCAAAGTGGTCGTACGTGGCCACATTGACATGATGGTTCGTTTCCATGGATYATCAGTATGTRTATCTGCTGGATTGGACTGTATCGGGGAATGTATGGTTCTATGTGTATTAGACATTGGAGAAACTGGAGTTGACGATCGTTGTGACGGAGTTGAAGGTTTTTTACGAGATGCATTCGTAGTCTGTAAGCATCGAGCAACCCAAGGCATAGTAGAATCAATCTGTATTTCAGCAGTCCATCCACCCATTGATCGATCTGTCTTCCATTGCAAAGACGGTTTACCAAAATGTGATAGCAGCTGATCCAAGAGAATCATTCCTACAGAGTGTCGGGTTGTTGGATAGGTAAAGTTTCCCAATCCAACCACCTGTCATTGCAGCGATTGAATCAATAGTTAGCTGGATGGTTCACACTGATGACTTGAATATCAACTATTCTGACTTGCCAATACAGGAGATAGTTGTTTATACTGCAACTCGGTAGTTACAGATGGAATAGTAGAATAACTAGCAGTGGAGAATGGCTGGCCTCGCATTGATACAAAACCATATACCAAGACCGAATTATGGTTAGTATATATTATTCGCTGCATTGAGTTTTTAGTTGGCTTGTACCAATCTAACAAKGCTGTGTATGAAGCTATCATTCTGAAAATCGGAAATTTGATTCAATCAAGGCTCACGTTGGTTTGCAAATTGACGAAATTCAACTCAGGRTTATGCTAAATGATAGCGAGGTTAGTATTGTTRTGTTGTTGCATTTACAATGTTTGTTATACACTAATGTCTTGRATATTATGYATATCAGGTTATTGGTGTCAAGGATAGCAGTAAATGGAATTGGGATATTATTGAAGAAATAGTATCTGGTCCACTTTTGAATTCAAAACGCATTCACTACTCATTTCAAGCCACCTGTGYTGGGTTTATTTGCACGAGTAATGGGTATTCGTAAAGCCAGTGGACGGTCTCCGTCAACCGCTTTGACCCAGGATATTTCTCCGGGTAATTGTTGGGCCATGTCAGGTAAAATTAAATTCAAGTGGTGAAAATGTGTTGATGTTTGGATAAACAATGTTTGATAATTTGTTCTACCCGTGACATGATGATTAGACTCGAGCGGCACGTTGGCGATATCCCTTGCCGAGCCCATCATACCAACTGATATGACCATTGAGCATTCTCATATCCAAACGTCCATTRGTGACCGACACACATCAGCTCCACGCCAAATCGAACTTTGGGCAGTCTTTGATGCTGTAGAATTTGCTAAACTTGATCTAAACAACAATCAGGTCAGACTAC

>CLFT041
CGCATGGCAGAGGCAAGATGGCAGCGCGAATGTCAACAGCTTGTTCAAAAATTAGAATACGAGGTAGATGGTTTAAGCCTGCTAAATTTACCACAACAAAAATCTAATATGCATGATATAGTTGAACAGGTCAGATGAGTTGCAGCGTCTTTTCGATCAGCAAGTGCTCAAGACACGGGAATTAGAGAGGGAGCTGGCTGACACCCGACTGCTTTTGCACCAGACTCAATCTGGTTAGTGCAGTGTTTACTTTTTAACTATTTGTCGTTGAATTTCATTCGAATTAACTTATTTATCTGATGCGTGGAGGGTATTACCACGAAGTTCGGCTTCACGGATAGTACGAGCCAAATTGTCACCTGGAAGAGCCTAGTAGAGATCATTGATTACAACATTCAACAATGAAGGGTTAGTATGCGCGATTTACTACGACTGAGCTGATGCATCATGTAATAGGATCAGCAAAAGTATCTGCAGATGCAATAAACCCATTAACAATGCTTAAAGATCATTAAGCAGTGATATCCGTTATATTTCAACAACTGCTGATCAGTCATACAAGTCAATGCAATCAACGAATGGCAGCATCAGTTGTACTAACAACTGATGCTGAATTGATCAAGAGTAAAGACTACCGCAAAGCATTGTTTTAAACAAGACATGCTCTCCACTATCCTCATGATAATCAAGCCGTCAAAGACACCAATAGCAATGAGTCTGTGCGCAGGATAAAAAACCCTTCACCCACTGTGTATCAATGCATTCTTACTCTAAGAAGACAAGCCTTGAGCATATGAGCAGTTCCAGGAGCATCAGCAGTGTCGAAGCGAGAGCCAGCATTGACCACAATTGCCAGAGTCGAAGCAGGCCCAAAGTGGTCGTACGTGGCCACATTGACATGATGGTTCGTTTCCATGGATTATCAGTATGTATATCTGCTGGATTGGACTGTATCGGGGAATGTATGGTTCTATGTGTATTAGACATTGGAGAAACTGGAGTTGACGATCGTTGTGACGGAGTTGAAGGTTTTTTACGAGATGCATTCGTAGTCTGTAAGCATCGAGCAACCCAAGGCATAGTAGAATCAATCTGTATTTCAGCAGTCCATCCACCCATTGATCGATCTGTCTTCCATTGCAAAGACGGTTTACCAAAATGTGATAGCAGCTGATCCAAGAGAATCATTCCTACAGAGTGTCGGGTTGTTGGATAGGTAAAGTTTCCCAATCCAACCACCTGTCATTGCAGCGATTGAATCAATAGTTAGCTGGATGGTTCACACTGATGACTTGAATATCAACTATTCTGACTTGCCAATACAGGAGATAGTTGTTTATACTGCAACTCGGTAGTTACAGATGGAATAGTAGAATAACTAGCAGTGGAGAATGGCTGGCCTCGCATTGATACAAAACCATATACCAAGACCGAATTATGGTTAGTATATATTATTCGCTGCATTGAGTTTTTAGTTGGCTTGTAYCAATCTAACAAKGCTGTGTATGAAGCTATCATTCTGAAAATCGGAAATTTGATTCAATCAAGGCTCACGTTGGTTTGCAAATTGACGAAATTCAACTCAGGGTTATGCTAAATGATAGCGAGGTTAGTATTGTTRTGTTGTTGCATTTACAATGTTTGTTATACACTAATGTCTTGGATATTATGCATATCAGGTTATTGGTGTCAAGGATAGCAGTAAATGGAATTGGGATATTATTGAAGAAATAGTATCTGGTCCACTTTTGAATTCAAAACGCATTCACTACTCATTTCAAGCCACCTGTGTTGGGTTTATTTGCACGAGTAATGGGTATTCGTAAAGCCAGTGGACGGTCTCCGTCAACCGCTTTGACCCAGGATATTTCTCCGGGTAATTGTTGGGCCATGTCAGGTAAAATTAAATTCAAGTGGTGAAAATGTGTTGATGTTTGGATAAACAATGTTTGATAATTTGTTCTACCCGTGACATGATGATTAGACTCGAGCGGCACGTTGGCGATATCCCTTGCCGAGCCCATCATACCAACTGATATGACCATTGAGCATTCTCATATCCAAACGTCCATTGGTGACCGACACACATCAGCTCCACGCCAAATCGAACTTTGGGCAGTCTTTGATGCTGTAGAATTTGCTAAACTTGATCTAAACAACAATCAGGTCAGACTAC

>CLFT172
CGCATGGCAGAGGCAAGATGGCAGCGCGAATGTCAACAGCTTGTTCAAAAATTAGAATACGAGGTAGATGGTTTAAGCCTGCTAAATTTACCACAACAAAAATCTAATATGCATGATATAGTTGAACAGGTCAGATGAGTTGCAGCGTCTTTTCGATCAGCAAGTGCTCAAGACACGGGAATTAGAGAGGGAGCTGGCTGACACCCGACTGCTTTTGCACCAGACTCAATCTGGTTAGTGCAGTGTTTACTTTTTAACTATTTGTCGTTGAATTTCATTCGAATTAACTTATTTATCTGATGCGTGGAGGGTATTACCACGAAGTTCGGCTTCACGGATAGTACGAGCCAAATTGTCACCTGGAAGAGCCTAGTAGAGATCATTGATTACAACATTCAACAATGAAGGGTTAGTATGCGCGATTTACTACGACTGAGCTGATGCATCATGTAATAGGATCAGCAAAAGTATCTGCAGATGCAATAAACCCATTAACAATGCTTAAAGATCATTAAGCAGTGATATCCGTTATATTTCAACAACTGCTGATCAGTCATACAAGTCAATGCAATCAACGAATGGCAGCATCAGTTGTACTAACAACTGATGCTGAATTGATCAAGAGTAAAGACTACCGCAAAGCATTGTTTTAAACAAGACATGCTCTCCACTATCCTCATGATAATCAAGCCGTCAAAGACACCAATAGCAATGAGTCTGTGCGCAGGATAAAAAACCCTTCACCCACTGTGTATCAATGCATTCTTACTCTAAGAAGACAAGCCTTGAGCATATGAGCAGTTCCAGGAGCATCAGCAGTGTCGAAGCGAGAGCCAGCATTGACCACAATTGCCAGAGTCGAAGCAGGCCCAAAGTGGTCGTACGTGGCCACATTGACATGATGGTTCGTTTCCATGGATTATCAGTATGTATATCTGCTGGATTGGACTGTATCGGGGAATGTATGGTTCTATGTGTATTAGACATTGGAGAAACTGGAGTTGACGATCGTTGTGACGGAGTTGAAGGTTTTTTACGAGATGCATTCGTAGTCTGTAAGCATCGAGCAACCCAAGGCATAGTAGAATCAATCTGTATTTCAGCAGTCCATCCACCCATTGATCGATCTGTCTTCCATTGCAAAGACGGTTTACCAAAATGTGATAGCAGCTGATCCAAGAGAATCATTCCTACAGAGTGTCGGGTTGTTGGATAGGTAAAGTTTCCCAATCCAACCACCTGTCATTGCAGCGATTGAATCAATAGTTAGCTGGATGGTTCACACTGATGACTTGAATATCAACTATTCTGACTTGCCAATACAGGAGATAGTTGTTTATACTGCAACTCGGTAGTTACAGATGGAATAGTAGAATAACTAGCAGTGGAGAATGGCTGGCCTCGCATTGATACAAAACCATATACCAAGACCGAATTATGGTTAGTATATATTATTCGCTGCATTGAGTTTTTAGTTGGCTTGTATCAATCTAACAATGCTGTGTATGAAGCTATCATTCTGAAAATCGGAAATTTGATTCAATCAAGGCTCACGTTGGTTTGCAAATTGACGAAATTCAACTCAGGGTTATGCTAAATGATAGCGAGGTTAGTATTGTTATGTTGTTGCATTTACAATGTTTGTTATACACTAATGTCTTGGATATTATGCATATCAGGTTATTGGTGTCAAGGATAGCAGTAAATGGAATTGGGATATTATTGAAGAAATAGTATCTGGTCCACTTTTGAATTCAAAACGCATTCACTACTCATTTCAAGCCACCTGTGTTGGGTTTATTTGCACGAGTAATGGGTATTCGTAAAGCCAGTGGACGGTCTCCGTCAACCGCTTTGACCCAGGATATTTCTCCGGGTAATTGTTGGGCCATGTCAGGTAAAATTAAATTCAAGTGGTGAAAATGTGTTGATGTTTGGATAAACAATGTTTGATAATTTGTTCTACCCGTGACATGATGATTAGACTCGAGCGGCACGTTGGCGATATCCCTTGCCGAGCCCATCATACCAACTGATATGACCATTGAGCATTCTCATATCCAAACGTCCATTGGTGACCGACACACATCAGCTCCACGCCAAATCGAACTTTGGGCAGTCTTTGATGCTGTAGAATTTGCTAAACTTGATCTAAACAACAATCAGGTCAGACTAC

>CLFT168
CGCATGGCAGAGGCAAGATGGCAGCGCGAATGTCAGCAGCTTGTTCAAAAATTAGAATACGAGGTAGATGGTTTAAGCCTGCTAAATTTACCACAACAAAAATCTAATATGCATGATATAGTTGAACAGGTCAGATGAGTTGCAGCGTCTTTTCGATCAGCAAGTGCTCAAGACACGGGAATTAGAGAGAGAGCTGGCTGACACCCGACTGCTTTTGCACCAGACTCAATCTGGTTAGTGCAGTGTTTACTTTTTAACTATTTGTCGTTGAATTTCATTCGAATTAACTTATTTATCTGATGCGTGGAGGGTATTACCACGAAGTTCGGCTTCACGGATAGTACGAGCCAAATTGTCACCTGGAAGAGCCTAGTAGAGATCATTGATTACAACATTCAACAATGAAGGGTTAGTATGCGCGATTTACTACGACTGAGCTGATGCATCATGTAATAGGATCAGCAAAAGTATCTGCAGATGCAATAAACCCATTAACAATGCTTAAAGATCATTAAGCAGTGATATCCGTTATATTTCAACAACTGCTGATCAGTCATACAAGTCAATGCAATCAACGAATGACAGCATCAGTTGTACTAACAACTGATGCTGAATTGATCAAGAGTAAAGACTACCGCAAAGCATTGTTTTAAACAAGACATGCTCTCCACTATCCTCATGATAATCAAGCCGTCAAAGACACCAATAGCAATGAGTCTGTGCGCAGGATAAAAAACCCTTCACCCACTGTGTATCAATGCATTCTTACTCTAAGAAGACAAGCCTTGAGCATATGAGCAGTTCCAGGAGCATCAGCAGTGTCGAAGCGAGAGCCAGCATTGACCACAATTGCCAGAGTCGAAGCAGGCCCAAAGTGGTCGTACGTGGCCACATTGACATGATGGTTCGTTTCCATGGATCATCAGTATGTGTATCTGCTGGATTGGACTGTATCGGGGAATGTATGGTTCTATGTGTATTAGACATTGGAGAAACTGGAGTTGACGATCGTTGTGACGGAGTTGAAGGTTTTTTACGAGATGCATTCGTAGTCTGTAAGCATCGAGCAACCCAAGGCATAGTAGAATCAATCTGTATTTCAGCAGTCCATCCACCCATTGATCGATCTGTCTTCCATTGCAAAGACGGTTTACCAAAATGTGATAGCAGCTGATCCAAGAGAATCATTCCTACAGAGTGTCGGGTTGTTGGATAGGTAAAGTTTCCCAATCCAACCACCTGTCATTGCAGCGATTGAATCAATAGTTAGCTGGATGGTTCACACTGATGACTTGAATATCAACTATTCTGACTTGCCAATACAGGAGATAGTTGTTTATACTGCAACTCGGTAGTTACAGATGGAATAGTAGAATAACTAGCAGTGGAGAATGGCTGGCCTCGCATTGATACAAAACCATATACCAAGACCGAATTATGGTTAGTATATATTATTCGCTGCATTGAGTTTTTAGTTGGCTTGTACCAATCTAACAATGCTGTGTATGAAGCTATCATTCTGAAAATCGGAAATTTGATTCAATCAAGGCTCACGTTGGTTTGCAAATTGACGAAATTCAACTCAGGATTATGCTAAATGATAGCGAGGTTAGTATTGTTATGTTGTTGCATTTACAATGTTTGTTATACACTAATGTCTTGAATATTATGTATATCAGGTTATTGGTGTCAAGGATAGCAGTAAATGGAATTGGGATATTATTGAAGAAATAGTATCTGGTCCACTTTTGAATTCAAAACGCATTCACTACTCATTTCAAGCCACCTGTGCTGGGTTTATTTGCACGAGTAATGGGTATTCGTAAAGCCAGTGGACGGTCTCCGTCAACCGCTTTGACCCAGGATATTTCTCCGGGTAATTGTTGGGCCATGTCAGGTAAAATTAAATTCAAGTGGTGAAAATGTGTTGATGTTTGGATAAACAATGTTTGATAATTTGTTCTACCCGTGACATGATGATTAGACTCGAGCGGCACGTTGGCGATATCCCTTGCCGAGCCCATCATACCAACTGATATGACCATTGAGCATTCTCATATCCAAACGTCCATTAGTGACCGACACACATCAGCTCCACGCCAAATCGAACTTTGGGCAGTCTTTGATGCTGTAGAATTTGCTAAACTTGATCTAAACAACAATCAGGTCAGACTAC

>CLFT198
CGCATGGCAGAGGCAAGATGGCAGCGCGAATGTCAGCAGCTTGTTCAAAAATTAGAATACGAGGTAGATGGTTTAAGCCTGCTAAATTTACCACAACAAAAATCTAATATGCATGATATAGTTGAACAGGTCAGATGAGTTGCAGCGTCTTTTCGATCAGCAAGTGCTCAAGACACGGGAATTAGAGAGAGAGCTGGCTGACACCCGACTGCTTTTGCACCAGACTCAATCTGGTTAGTGCAGTGTTTACTTTTTAACTATTTGTCGTTGAATTTCATTCGAATTAACTTATTTATCTGATGCGTGGAGGGTATTACCACGAAGTTCGGCTTCACGGATAGTACGAGCCAAATTGTCACCTGGAAGAGCCTAGTAGAGATCATTGATTACAACATTCAACAATGAAGGGTTAGTATGCGCGATTTACTACGACTGAGCTGATGCATCATGTAATAGGATCAGCAAAAGTATCTGCAGATGCAATAAACCCATTAACAATGCTTAAAGATCATTAAGCAGTGATATCCGTTATATTTCAACAACTGCTGATCAGTCATACAAGTCAATGCAATCAACGAATGACAGCATCAGTTGTACTAACAACTGATGCTGAATTGATCAAGAGTAAAGACTACCGCAAAGCATTGTTTTAAACAAGACATGCTCTCCACTATCCTCATGATAATCAAGCCGTCAAAGACACCAATAGCAATGAGTCTGTGCGCAGGATAAAAAACCCTTCACCCACTGTGTATCAATGCATTCTTACTCTAAGAAGACAAGCCTTGAGCATATGAGCAGTTCCAGGAGCATCAGCAGTGTCGAAGCGAGAGCCAGCATTGACCACAATTGCCAGAGTCGAAGCAGGCCCAAAGTGGTCGTACGTGGCCACATTGACATGATGGTTCGTTTCCATGGATCATCAGTATGTRTATCTGCTGGATTGGACTGTATCGGRGAATGTATGGTTCTATGTGYATTAGACATTGGAGAAACTGGAGTTGACGATCGTTGTGACGGAGTTGAAGGTTTTTTACGAGATGCATTCGTAGTCTGTAAGCATCGAGCAACCCAAGGCATAGTAGAATCAATCTGTATTTCAGCAGTCCATCCACCCATTGATCGATCTGTCTTCCATTGCAAAGACGGTTTACCAAAATGTGATAGCAGCTGATCCAAGAGAATCATTCCTACAGAGTGTCGGGTTGTTGGATAGGTAAAGTTTCCCAATCCAACCACCTGTCATTGCAGCGATTGAATCAATAGTTAGCTGGATGGTTCACACTGATGACTTGAATATCAACTATTCTGACTTGCCAATACAGGAGATAGTTGTTTATACTGCAACTCGGTAGTTACAGATGGAATAGTAGAATAACTAGCAGTGGAGAATGGCTGGCCTCGCATTGATACAAAACCATATACCAAGACCGAATTATGGTTAGTATATATTATTCGCTGCATTGAGTTTTTAGTTGGCTTGTACCAATCTAACAATGCTGTGTATGAAGCTATCATTCTGAAAATCGGAAATTTGATTCAATCAAGGCTCACGTTGGTTTGCAAATTGACGAAATTCAACTCAGGATTATGCTAAATGATAGCGAGGTTAGTATTGTTATGTTGTTGCATTTACAATGTTTGTTATACACTAATGTCTTGAATATTATGTATATCAGGTTATTGGTGTCAAGGATAGCAGTAAATGGAATTGGGATATTATTGAAGAAATAGTATCTGGTCCACTTTTGAATTCAAAACGCATTCACTACTCATTTCAAGCCACCTGTGCTGGGTTTATTTGCACGAGTAATGGGTATTCGTAAAGCCAGTGGACGGTCTCCGTCAACCGCTTTGACCCAGGATATTTCTCCGGGTAATTGTTGGGCCATGTCAGGTAAAATTAAATTCAAGTGGTGAAAATGTGTTGATGTTTGGATAAACAATGTTTGATAATTTGTTCTACCCGTGACATGATGATTAGACTCGAGCGGCACGTTGGCGATATCCCTTGCCGAGCCCATCATACCAACTGATATGACCATTGAGCATTCTCATATCCAAACGTCCATTAGTGACCGACACACATCAGCTCCACGCCAAATCGAACTTTGGGCAGTCTTTGATGCTGTAGAATTTGCTAAACTTGATCTAAACAACAATCAGGTCAGACTAC
