# Supplementary material for: Coinfection with chytrid genotypes drives divergent infection dynamics reflecting regional distribution patterns
Source: Commun Biol. 2023 Sep 14;6:941. doi: 10.1038/s42003-023-05314-y (PMC10502024; doi:10.1038/s42003-023-05314-y)
Supplement: Supplementary file 5 — Supplementary Data 2 [file 42003_2023_5314_MOESM5_ESM.xlsx]

## Sheet: Supplementary Data 2
Isolate/Musem record	Host species	Habitat	Stage	Collector	Isolation year	Lineage	Municipality	State	Lat	Lon	Reference
CLFT 001/10	Hylodes japi	Stream	Tadpole	CA Vieira	2010	Bd-Asia-2/ Brazil	Jundiaí	SP	-23.25	-46.95	CLFT
CLFT 021	Unidentified	Unknown	Tadpole	CA Vieira	2010	Bd-GPL	Cabreúva	SP	-23.31	-47.1	CLFT
CLFT 023	Boana sp.	Pond	Tadpole	CA Vieira	2011	Bd-GPL	Camanducaia	MG	-22.87	-46.03	CLFT
CLFT 024-01	Hylodes cardosoi	Stream	Tadpole	CA Vieira	2011	Bd-GPL	Morretes	PR	-25.36	-48.88	CLFT
CLFT 024-02	Hylodes cardosoi	Stream	Tadpole	CA Vieira	2011	Hybrid	Morretes	PR	-25.36	-48.88	CLFT
CLFT 026	Boana faber	Pond	Tadpole	C Lambertini	2011	Bd-GPL	Iporanga	SP	-24.58	-48.6	CLFT
CLFT 029-00	Boana cf. albopunctata	Pond	Tadpole	C Lambertini	2011	Bd-GPL	Jundiaí	SP	-23.25	-46.95	CLFT
CLFT 029-01	Scinax hiemalis	Pond	Tadpole	C Lambertini	2011	Bd-GPL	Jundiaí	SP	-23.25	-46.95	CLFT
CLFT 030	Hylodes phyllodes	Stream	Tadpole	C Lambertini	2012	Bd-GPL	Bertioga	SP	-23.71	-46.03	CLFT
CLFT 031	Hylodes phyllodes	Stream	Tadpole	C Lambertini	2012	Bd-GPL	Bertioga	SP	-23.71	-46.03	CLFT
CLFT 032	Hylodes phyllodes	Stream	Tadpole	C Lambertini	2012	Bd-GPL	Bertioga	SP	-23.71	-46.03	CLFT
CLFT 033	Hylodes phyllodes	Stream	Tadpole	C Lambertini	2012	Bd-GPL	Bertioga	SP	-23.71	-46.03	CLFT
CLFT 034	Hylodes phyllodes	Stream	Tadpole	TS Jenkinson	2013	Bd-GPL	Bertioga	SP	-23.71	-46.03	CLFT
CLFT 035	Boana faber	Pond	Tadpole	KR Zamudio	2013	Bd-GPL	Iporanga	SP	-24.58	-48.6	CLFT
CLFT 036	Boana faber	Pond	Tadpole	D Rodriguez	2013	Bd-GPL	Iporanga	SP	-24.58	-48.6	CLFT
CLFT 037	Boana faber	Pond	Tadpole	KR Zamudio	2013	Bd-GPL	Iporanga	SP	-24.58	-48.6	CLFT
CLFT 038	Bokermannohyla hylax	Stream	Tadpole	TS Jenkinson	2013	Hybrid	Morretes	PR	-25.36	-48.88	CLFT
CLFT 039	Bokermannohyla hylax	Stream	Tadpole	TS Jenkinson	2013	Hybrid	Morretes	PR	-25.36	-48.88	CLFT
CLFT 040	Bokermannohyla hylax	Stream	Tadpole	LF Toledo	2013	Bd-Asia-2/ Brazil	Morretes	PR	-25.36	-48.88	CLFT
CLFT 041	Bokermannohyla hylax	Stream	Tadpole	D Rodriguez	2013	Bd-Asia-2/ Brazil	Morretes	PR	-25.36	-48.88	CLFT
CLFT 042	Boana faber	Pond	Tadpole	C Betancourt	2013	Bd-GPL	Iporanga	SP	-24.58	-48.6	CLFT
CLFT 043	Bokermannohyla hylax	Stream	Tadpole	TS Jenkinson	2013	Bd-GPL	Morretes	PR	-25.36	-48.88	CLFT
CLFT 044	Hylodes cardosoi	Stream	Tadpole	C Betancourt	2013	Bd-Asia-2/ Brazil	Morretes	PR	-25.36	-48.88	CLFT
CLFT 045	Hylodes cardosoi	Stream	Tadpole	TS Jenkinson	2013	Bd-GPL	Morretes	PR	-25.36	-48.88	CLFT
CLFT 046	Bokermannohyla hylax	Stream	Tadpole	C Betancourt	2013	Bd-GPL	Morretes	PR	-25.36	-48.88	CLFT
CLFT 047	Bokermannohyla hylax	Stream	Tadpole	C Betancourt	2013	Bd-GPL	Morretes	PR	-25.36	-48.88	CLFT
CLFT 048	Hylodes meridionalis	Stream	Tadpole	C Betancourt	2013	Bd-GPL	Rancho Queimado	SC	-27.67	-49.09	CLFT
CLFT 049	Hylodes meridionalis	Stream	Tadpole	TS Jenkinson	2013	Bd-GPL	Rancho Queimado	SC	-27.67	-49.09	CLFT
CLFT 050	Hylodes meridionalis	Stream	Tadpole	C Betancourt	2013	Bd-GPL	Rancho Queimado	SC	-27.67	-49.09	CLFT
CLFT 051	Hylodes meridionalis	Stream	Tadpole	TS Jenkinson	2013	Bd-GPL	Rancho Queimado	SC	-27.67	-49.09	CLFT
CLFT 052	Hylodes meridionalis	Stream	Tadpole	C Betancourt	2013	Bd-GPL	Rancho Queimado	SC	-27.67	-49.09	CLFT
CLFT 053	Hylodes meridionalis	Stream	Tadpole	KR Zamudio	2013	Bd-GPL	Rancho Queimado	SC	-27.67	-49.09	CLFT
CLFT 054	Hylodes meridionalis	Stream	Tadpole	D Rodriguez	2013	Bd-GPL	Rancho Queimado	SC	-27.67	-49.09	CLFT
CLFT 055	Hylodes meridionalis	Stream	Tadpole	TY James	2013	Bd-GPL	Rancho Queimado	SC	-27.67	-49.09	CLFT
CLFT 056	Hylodes meridionalis	Stream	Tadpole	TS Jenkinson	2013	Bd-GPL	Rancho Queimado	SC	-27.67	-49.09	CLFT
CLFT 057	Hylodes meridionalis	Stream	Tadpole	C Betancourt	2013	Bd-GPL	Rancho Queimado	SC	-27.67	-49.09	CLFT
CLFT 058	Hylodes meridionalis	Stream	Tadpole	TS Jenkinson	2013	Bd-GPL	Rancho Queimado	SC	-27.67	-49.09	CLFT
CLFT 060	Hylodes meridionalis	Stream	Tadpole	TS Jenkinson	2013	Bd-GPL	Pomerode	SC	-26.77	-49.19	CLFT
CLFT 061	Hylodes meridionalis	Stream	Tadpole	C Betancourt	2013	Bd-Asia-2/ Brazil	Pomerode	SC	-26.77	-49.19	CLFT
CLFT 062	Hylodes meridionalis	Stream	Tadpole	C Betancourt	2013	Bd-GPL	Pomerode	SC	-26.77	-49.19	CLFT
CLFT 063	Hylodes meridionalis	Stream	Tadpole	C Betancourt	2013	Bd-GPL	Pomerode	SC	-26.77	-49.19	CLFT
CLFT 064	Hylodes meridionalis	Stream	Tadpole	C Betancourt	2013	Bd-GPL	Pomerode	SC	-26.77	-49.19	CLFT
CLFT 065	Hylodes japi	Stream	Tadpole	C Betancourt	2013	Bd-Asia-2/ Brazil	Jundiaí	SP	-23.25	-46.95	CLFT
CLFT 066	Hylodes japi	Stream	Tadpole	J Longcore	2013	Bd-Asia-2/ Brazil	Jundiaí	SP	-23.25	-46.95	CLFT
CLFT 067	Hylodes japi	Stream	Tadpole	C Betancourt	2013	Bd-Asia-2/ Brazil	Jundiaí	SP	-23.25	-46.95	CLFT
CLFT 068	Hylodes japi	Stream	Tadpole	C Betancourt	2013	Bd-Asia-2/ Brazil	Jundiaí	SP	-23.25	-46.95	CLFT
CLFT 070	Hylodes japi	Stream	Tadpole	J Longcore	2013	Bd-Asia-2/ Brazil	Jundiaí	SP	-23.25	-46.95	CLFT
CLFT 071	Hylodes japi	Stream	Tadpole	C Betancourt	2013	Bd-Asia-2/ Brazil	Jundiaí	SP	-23.25	-46.95	CLFT
CLFT 073	Aplastodiscus sp.	Stream	Tadpole	C Betancourt	2013	Bd-GPL	Teresópolis	RJ	-22.46	-43	CLFT
CLFT 074	Unidentified	Stream	Tadpole	C Betancourt	2013	Bd-GPL	Teresópolis	RJ	-22.46	-43	CLFT
CLFT 075	Unidentified	Stream	Tadpole	TY James	2013	Bd-GPL	Teresópolis	RJ	-22.46	-43	CLFT
CLFT 076	Bokermannohyla sp.	Stream	Tadpole	C Betancourt	2013	Bd-GPL	Teresópolis	RJ	-22.46	-43	CLFT
CLFT 077	Bokermannohyla sp.	Stream	Tadpole	C Betancourt	2013	Bd-GPL	Teresópolis	RJ	-22.46	-43	CLFT
CLFT 078	Bokermannohyla sp.	Stream	Tadpole	TY James	2013	Bd-GPL	Teresópolis	RJ	-22.46	-43	CLFT
CLFT 079	Bokermannohyla sp.	Stream	Tadpole	TY James	2013	Bd-GPL	Teresópolis	RJ	-22.46	-43	CLFT
CLFT 080	Bokermannohyla sp.	Stream	Tadpole	C Betancourt	2013	Bd-GPL	Teresópolis	RJ	-22.46	-43	CLFT
CLFT 081	Unidentified	Stream	Tadpole	C Betancourt	2013	Bd-GPL	Teresópolis	RJ	-22.46	-43	CLFT
CLFT 082	Bokermannohyla sp.	Stream	Tadpole	C Betancourt	2013	Bd-GPL	Teresópolis	RJ	-22.46	-43	CLFT
CLFT 083	Scinax hayii	Pond	Tadpole	C Betancourt	2013	Bd-GPL	Teresópolis	RJ	-22.46	-43	CLFT
CLFT 084	Bokermannohyla sp.	Stream	Tadpole	C Betancourt	2013	Bd-GPL	Teresópolis	RJ	-22.46	-43	CLFT
CLFT 085	Unidentified	Stream	Tadpole	C Betancourt	2013	Bd-GPL	Teresópolis	RJ	-22.46	-43	CLFT
CLFT 086	Unidentified	Stream	Tadpole	C Betancourt	2013	Bd-GPL	Teresópolis	RJ	-22.46	-43	CLFT
CLFT 087	Scinax hayii	Pond	Tadpole	C Betancourt	2013	Bd-GPL	Teresópolis	RJ	-22.46	-43	CLFT
CLFT 088	Scinax hayii	Pond	Tadpole	C Betancourt & TS Jenkison	2013	Bd-GPL	Teresópolis	RJ	-22.46	-43	CLFT
CLFT 089	Aplastodiscus sibilatus	Stream/Pond	Tadpole	LFM Lima	2013	Bd-GPL	Maceió	AL	-9.23	-35.86	CLFT
CLFT 090	Aplastodiscus sibilatus	Stream/Pond	Tadpole	LFM Lima	2013	Bd-GPL	Maceió	AL	-9.23	-35.86	CLFT
CLFT 091	Aplastodiscus sibilatus	Stream/Pond	Tadpole	LFM Lima	2013	Bd-GPL	Maceió	AL	-9.23	-35.86	CLFT
CLFT 092	Aplastodiscus sibilatus	Stream/Pond	Tadpole	ABCR Lima	2013	Bd-GPL	Maceió	AL	-9.23	-35.86	CLFT
CLFT 093	Aplastodiscus sibilatus	Stream/Pond	Tadpole	ABCR Lima	2013	Bd-GPL	Maceió	AL	-9.23	-35.86	CLFT
CLFT 094	Aplastodiscus sibilatus	Stream/Pond	Tadpole	C Lambertini	2013	Bd-GPL	Maceió	AL	-9.23	-35.86	CLFT
CLFT 095	Aplastodiscus sp.	Stream	Tadpole	TS Jenkinson	2014	Bd-GPL	Camacan	BA	-15.38	-39.57	CLFT
CLFT 096	Aplastodiscus sp.	Stream	Tadpole	C Lambertini	2014	Bd-GPL	Camacan	BA	-15.38	-39.57	CLFT
CLFT 097	Aplastodiscus sp.	Stream	Tadpole	AV Aguilar	2014	Bd-GPL	Camacan	BA	-15.38	-39.57	CLFT
CLFT 098	Aplastodiscus sp.	Stream	Tadpole	C Lambertini	2014	Bd-GPL	Camacan	BA	-15.38	-39.57	CLFT
CLFT 099	Aplastodiscus sp.	Stream	Tadpole	TS Jenkinson	2014	Bd-GPL	Camacan	BA	-15.38	-39.57	CLFT
CLFT 100	Bokermannohyla sp.	Stream	Tadpole	C Lambertini	2014	Bd-GPL	Camacan	BA	-15.38	-39.57	CLFT
CLFT 101	Aplastodiscus sp.	Stream	Tadpole	TS Jenkinson	2014	Bd-GPL	Camacan	BA	-15.38	-39.57	CLFT
CLFT 102	Bokermannohyla sp.	Stream	Tadpole	TS Jenkinson	2014	Bd-GPL	Camacan	BA	-15.38	-39.57	CLFT
CLFT 103	Bokermannohyla sp.	Stream	Tadpole	AV Aguilar	2014	Bd-GPL	Camacan	BA	-15.38	-39.57	CLFT
CLFT 104	Bokermannohyla sp.	Stream	Tadpole	AV Aguilar	2014	Bd-GPL	Camacan	BA	-15.38	-39.57	CLFT
CLFT 105	Bokermannohyla sp.	Stream	Tadpole	TS Jenkinson	2014	Bd-GPL	Camacan	BA	-15.38	-39.57	CLFT
CLFT 106	Bokermannohyla sp.	Stream	Tadpole	TS Jenkinson	2014	Bd-GPL	Camacan	BA	-15.38	-39.57	CLFT
CLFT 107	Bokermannohyla sp.	Stream	Tadpole	C Lambertini	2014	Bd-GPL	Camacan	BA	-15.38	-39.57	CLFT
CLFT 108	Bokermannohyla sp.	Stream	Tadpole	TS Jenkinson	2014	Bd-GPL	Camacan	BA	-15.38	-39.57	CLFT
CLFT 109	Bokermannohyla sp.	Stream	Tadpole	TS Jenkinson	2014	Bd-GPL	Camacan	BA	-15.38	-39.57	CLFT
CLFT 110	Bokermannohyla sp.	Stream	Tadpole	AV Aguilar	2014	Bd-GPL	Camacan	BA	-15.38	-39.57	CLFT
CLFT 111	Bokermannohyla sp.	Stream	Tadpole	TS Jenkinson	2014	Bd-GPL	Santa Teresa	ES	-19.83	-40.59	CLFT
CLFT 112	Aplastodiscus sp.	Stream	Tadpole	AV Aguilar	2014	Bd-GPL	Santa Teresa	ES	-19.83	-40.59	CLFT
CLFT 113	Unidentified	Stream	Tadpole	TS Jenkinson	2014	Bd-GPL	Santa Teresa	ES	-19.83	-40.59	CLFT
CLFT 114	Bokermannohyla sp.	Stream	Tadpole	AV Aguilar	2014	Bd-GPL	Santa Teresa	ES	-19.83	-40.59	CLFT
CLFT 115	Bokermannohyla sp.	Stream	Tadpole	AV Aguilar	2014	Bd-GPL	Santa Teresa	ES	-19.83	-40.59	CLFT
CLFT 116	Bokermannohyla sp.	Stream	Tadpole	TS Jenkinson	2014	Bd-GPL	Santa Teresa	ES	-19.83	-40.59	CLFT
CLFT 117	Bokermannohyla sp.	Stream	Tadpole	C Lambertini	2014	Bd-GPL	Santa Teresa	ES	-19.83	-40.59	CLFT
CLFT 118	Bokermannohyla sp.	Stream	Tadpole	AV Aguilar	2014	Bd-GPL	Santa Teresa	ES	-19.83	-40.59	CLFT
CLFT 119	Bokermannohyla sp.	Stream	Tadpole	AV Aguilar	2014	Bd-GPL	Santa Teresa	ES	-19.83	-40.59	CLFT
CLFT 120	Bokermannohyla sp.	Stream	Tadpole	AV Aguilar	2014	Bd-GPL	Santa Teresa	ES	-19.83	-40.59	CLFT
CLFT 121	Bokermannohyla sp.	Stream	Tadpole	AV Aguilar	2014	Bd-GPL	Santa Teresa	ES	-19.83	-40.59	CLFT
CLFT 122	Bokermannohyla sp.	Stream	Tadpole	TS Jenkinson	2014	Bd-GPL	Santa Teresa	ES	-19.83	-40.59	CLFT
CLFT 123	Bokermannohyla sp.	Stream	Tadpole	C Lambertini	2014	Bd-GPL	Santa Teresa	ES	-19.83	-40.59	CLFT
CLFT 124	Bokermannohyla sp.	Stream	Tadpole	AV Aguilar	2014	Bd-GPL	Santa Teresa	ES	-19.83	-40.59	CLFT
CLFT 125	Unidentified	Stream	Tadpole	C Lambertini	2014	Bd-GPL	Santa Teresa	ES	-19.83	-40.59	CLFT
CLFT 126	Phyllomedusa sp.	Pond	Tadpole	AV Aguilar	2014	Bd-GPL	Vargem Alta	ES	-20.66	-41	CLFT
CLFT 127	Dendropsophus minutus	Pond	Tadpole	TY James	2014	Bd-GPL	Vargem Alta	ES	-20.66	-41	CLFT
CLFT 128	Aplastodiscus sp.	Stream	Tadpole	TY James	2014	Bd-GPL	Vargem Alta	ES	-20.66	-41	CLFT
CLFT 129	Aplastodiscus sp.	Stream	Tadpole	AV Aguilar	2014	Bd-GPL	Vargem Alta	ES	-20.66	-41	CLFT
CLFT 130	Scinax fuscovarius	Stream	Tadpole	AV Aguilar	2014	Bd-GPL	Vargem Alta	ES	-20.66	-41	CLFT
CLFT 131	Aquarana catesbeiana	Pond	Tadpole	TS Jenkinson	2014	Bd-GPL	Vargem Alta	ES	-20.66	-41	CLFT
CLFT 132	Dendropsophus minutus	Pond	Tadpole	AV Aguilar	2014	Bd-GPL	Vargem Alta	ES	-20.66	-41	CLFT
CLFT 133	Phyllomedusa sp.	Pond	Tadpole	AV Aguilar	2014	Bd-GPL	Vargem Alta	ES	-20.66	-41	CLFT
CLFT 134	Phyllomedusa sp.	Pond	Tadpole	TS Jenkinson	2014	Bd-GPL	Vargem Alta	ES	-20.66	-41	CLFT
CLFT 135	Scinax fuscovarius	Pond	Tadpole	KR Zamudio	2014	Bd-GPL	Vargem Alta	ES	-20.66	-41	CLFT
CLFT 136	Bokermannohyla hylax	Stream	Tadpole	TS Jenkinson	2014	Bd-Asia-2/ Brazil	Morretes	PR	-25.36	-48.88	CLFT
CLFT 137	Hylodes cardosoi	Stream	Tadpole	TS Jenkinson	2014	Bd-GPL	Morretes	PR	-25.36	-48.88	CLFT
CLFT 138	Hylodes cardosoi	Stream	Tadpole	C Lambertini	2014	Bd-GPL	Morretes	PR	-25.36	-48.88	CLFT
CLFT 139	Hylodes cardosoi	Stream	Tadpole	TS Jenkinson	2014	Bd-Asia-2/ Brazil	Morretes	PR	-25.36	-48.88	CLFT
CLFT 141	Hylodes cardosoi	Stream	Tadpole	LFM Lima	2014	Bd-Asia-2/ Brazil	Morretes	PR	-25.36	-48.88	CLFT
CLFT 142	Crossodactylus caramaschii	Stream	Tadpole	PP Morao	2014	Bd-Asia-2/ Brazil	Morretes	PR	-25.36	-48.88	CLFT
CLFT 143	Hylodes cardosoi	Stream	Tadpole	TS Jenkinson	2014	Bd-Asia-2/ Brazil	Morretes	PR	-25.36	-48.88	CLFT
CLFT 144	Hylodes cardosoi	Stream	Tadpole	TS Jenkinson	2014	Bd-Asia-2/ Brazil	Morretes	PR	-25.36	-48.88	CLFT
CLFT 145	Hylodes cardosoi	Stream	Tadpole	PP Morao	2014	Bd-Asia-2/ Brazil	Morretes	PR	-25.36	-48.88	CLFT
CLFT 146	Hylodes cardosoi	Stream	Tadpole	TS Jenkinson	2014	Bd-Asia-2/ Brazil	Morretes	PR	-25.36	-48.88	CLFT
CLFT 148	Hylodes cardosoi	Stream	Tadpole	TS Jenkinson	2014	Bd-Asia-2/ Brazil	Morretes	PR	-25.36	-48.88	CLFT
CLFT 149	Hylodes cardosoi	Stream	Tadpole	TS Jenkinson	2014	Bd-Asia-2/ Brazil	Morretes	PR	-25.36	-48.88	CLFT
CLFT 150	Hylodes cardosoi	Stream	Tadpole	PP Morao	2014	Bd-Asia-2/ Brazil	Morretes	PR	-25.36	-48.88	CLFT
CLFT 151	Hylodes cardosoi	Stream	Tadpole	PP Morao	2014	Bd-Asia-2/ Brazil	Morretes	PR	-25.36	-48.88	CLFT
CLFT 152	Crossodactylus caramaschii	Stream	Tadpole	TS Jenkinson	2014	Bd-GPL	Morretes	PR	-25.36	-48.88	CLFT
CLFT 153	Hylodes cardosoi	Stream	Tadpole	TS Jenkinson	2014	Bd-Asia-2/ Brazil	Morretes	PR	-25.36	-48.88	CLFT
CLFT 154	Hylodes cardosoi	Stream	Tadpole	TS Jenkinson	2014	Bd-GPL	Morretes	PR	-25.36	-48.88	CLFT
CLFT 156	Hylodes cardosoi	Stream	Tadpole	TY James	2015	Bd-GPL	Morretes	PR	-25.36	-48.88	CLFT
CLFT 157	Hylodes cardosoi	Stream	Tadpole	TS Jenkinson	2015	Bd-GPL	Morretes	PR	-25.36	-48.88	CLFT
CLFT 158	Hylodes cardosoi	Stream	Tadpole	TY James	2015	Bd-GPL	Morretes	PR	-25.36	-48.88	CLFT
CLFT 159	Hylodes cardosoi	Stream	Tadpole	T Carvalho	2015	Bd-GPL	Morretes	PR	-25.57	-48.9	CLFT
CLFT 160	Hylodes cardosoi	Stream	Tadpole	TS Jenkinson	2015	Hybrid	Morretes	PR	-25.57	-48.9	CLFT
CLFT 161	Hylodes cardosoi	Stream	Tadpole	TY James	2015	Bd-GPL	Morretes	PR	-25.57	-48.9	CLFT
CLFT 162	Hylodes cardosoi	Stream	Tadpole	TS Jenkinson	2015	Bd-GPL	Morretes	PR	-25.57	-48.9	CLFT
CLFT 163	Hylodes cardosoi	Stream	Tadpole	TS Jenkinson	2015	Bd-GPL	Morretes	PR	-25.57	-48.9	CLFT
CLFT 164	Hylodes cardosoi	Stream	Tadpole	TY James	2015	Bd-GPL	Morretes	PR	-25.57	-48.9	CLFT
CLFT 165	Hylodes cardosoi	Stream	Tadpole	TS Jenkinson	2015	Hybrid	Morretes	PR	-25.36	-48.88	CLFT
CLFT 166	Unidentified	Stream	Tadpole	PP Morao	2015	Bd-GPL	Campos do Jordão	SP	-22.78	-45.62	CLFT
CLFT 167	Unidentified	Stream	Tadpole	TS Jenkinson	2015	Bd-GPL	Campos do Jordão	SP	-22.78	-45.62	CLFT
CLFT 168	Phantasmarana apuana	Stream	Tadpole	C Lambertini	2015	Bd-GPL	Alto Caparaó	MG	-20.42	-41.85	CLFT
CLFT 169	Phantasmarana apuana	Stream	Tadpole	LFM de Lima	2015	Bd-GPL	Alto Caparaó	MG	-20.42	-41.85	CLFT
CLFT 170	Aquarana catesbeiana	Farm	Tadpole	LP Ribeiro	2016	Bd-Asia-2/ Brazil	Pindamonhangaba	SP	-22.85	-45.49	CLFT
CLFT 171	Aquarana catesbeiana	Farm	Tadpole	LP Ribeiro	2016	Bd-Asia-2/ Brazil	Pindamonhangaba	SP	-22.85	-45.49	CLFT
CLFT 172	Aquarana catesbeiana	Farm	Tadpole	LP Ribeiro	2016	Bd-Asia-2/ Brazil	Pindamonhangaba	SP	-22.85	-45.49	CLFT
CLFT 173	Aquarana catesbeiana	Farm	Tadpole	LP Ribeiro	2016	Bd-GPL	Pindamonhangaba	SP	-22.85	-45.49	CLFT
CLFT 174	Aquarana catesbeiana	Farm	Tadpole	LP Ribeiro	2016	Bd-GPL	Pindamonhangaba	SP	-22.85	-45.49	CLFT
CLFT 175	Aquarana catesbeiana	Farm	Tadpole	LP Ribeiro	2016	Bd-Asia-2/ Brazil	Pindamonhangaba	SP	-22.85	-45.49	CLFT
CLFT 176	Aquarana catesbeiana	Farm	Tadpole	LP Ribeiro	2016	Bd-GPL	Pindamonhangaba	SP	-22.85	-45.49	CLFT
CLFT 177	Aquarana catesbeiana	Farm	Tadpole	LP Ribeiro	2016	Bd-GPL	Pindamonhangaba	SP	-22.85	-45.49	CLFT
CLFT 178	Aquarana catesbeiana	Farm	Tadpole	LP Ribeiro	2016	Bd-GPL	Pindamonhangaba	SP	-22.85	-45.49	CLFT
CLFT 179	Aquarana catesbeiana	Farm	Tadpole	LP Ribeiro	2016	Bd-GPL	Pindamonhangaba	SP	-22.85	-45.49	CLFT
CLFT 180	Aquarana catesbeiana	Farm	Tadpole	LP Ribeiro	2016	Bd-GPL	Pindamonhangaba	SP	-22.85	-45.49	CLFT
CLFT 181	Aquarana catesbeiana	Farm	Tadpole	LP Ribeiro	2016	Bd-GPL	Pindamonhangaba	SP	-22.85	-45.49	CLFT
CLFT 182	Aquarana catesbeiana	Farm	Tadpole	LP Ribeiro	2016	Bd-GPL	Pindamonhangaba	SP	-22.85	-45.49	CLFT
CLFT 183	Aquarana catesbeiana	Farm	Tadpole	LP Ribeiro	2016	Bd-Asia-2/ Brazil	Pindamonhangaba	SP	-22.85	-45.49	CLFT
CLFT 184	Aquarana catesbeiana	Farm	Tadpole	LP Ribeiro	2016	Bd-GPL	Santa Barbara D’Oeste	SP	-22.76	-47.41	CLFT
CLFT 185	Aquarana catesbeiana	Farm	Tadpole	LP Ribeiro	2016	Bd-GPL	Santa Barbara D’Oeste	SP	-22.76	-47.41	CLFT
CLFT 186	Aquarana catesbeiana	Farm	Tadpole	LP Ribeiro	2016	Bd-GPL	Santa Barbara D’Oeste	SP	-22.76	-47.41	CLFT
CLFT 187	Aquarana catesbeiana	Farm	Tadpole	LP Ribeiro	2016	Bd-GPL	Santa Barbara D’Oeste	SP	-22.76	-47.41	CLFT
CLFT 188	Aquarana catesbeiana	Farm	Tadpole	LP Ribeiro	2016	Bd-GPL	Santa Barbara D’Oeste	SP	-22.76	-47.41	CLFT
CLFT 189	Aquarana catesbeiana	Farm	Tadpole	LP Ribeiro	2016	Bd-GPL	Santa Barbara D’Oeste	SP	-22.76	-47.41	CLFT
CLFT 190	Aquarana catesbeiana	Farm	Tadpole	LP Ribeiro	2016	Bd-GPL	Santa Barbara D’Oeste	SP	-22.76	-47.41	CLFT
CLFT 191	Aquarana catesbeiana	Farm	Tadpole	LP Ribeiro	2016	Bd-GPL	Santa Isabel	SP	-23.32	-46.23	CLFT
CLFT 192	Aquarana catesbeiana	Farm	Tadpole	LP Ribeiro	2016	Bd-GPL	Santa Isabel	SP	-23.32	-46.23	CLFT
CLFT 193	Aquarana catesbeiana	Farm	Tadpole	LP Ribeiro	2016	Bd-GPL	Santa Isabel	SP	-23.32	-46.23	CLFT
CLFT 194	Aquarana catesbeiana	Farm	Tadpole	LP Ribeiro	2016	Bd-GPL	Santa Isabel	SP	-23.32	-46.23	CLFT
CLFT 195	Aquarana catesbeiana	Farm	Tadpole	LP Ribeiro	2016	Bd-GPL	Santa Isabel	SP	-23.32	-46.23	CLFT
CLFT 196	Aquarana catesbeiana	Farm	Tadpole	LP Ribeiro	2016	Bd-GPL	Santa Isabel	SP	-23.32	-46.23	CLFT
CLFT 197	Aquarana catesbeiana	Farm	Tadpole	LP Ribeiro	2016	Bd-GPL	Santa Isabel	SP	-23.32	-46.23	CLFT
CLFT 198	Aquarana catesbeiana	Farm	Tadpole	LP Ribeiro	2016	Bd-GPL	Santa Isabel	SP	-23.32	-46.23	CLFT
CLFT 199	Unidentified	Unknown	Tadpole	LP Ribeiro & T Carvalho	2016	Bd-GPL	Jundiaí	SP	-23.25	-46.95	CLFT
CLFT 201	Unidentified	Unknown	Tadpole	C Lambertini	2016	Bd-GPL	Capitólio	MG	-20.65	-46.26	CLFT
CLFT 202	Aquarana catesbeiana	Farm	Tadpole	LP Ribeiro	2016	Bd-Asia-2/ Brazil	São Paulo	SP	-23.55	-46.63	CLFT
CLFT 203	Aquarana catesbeiana	Farm	Tadpole	LP Ribeiro	2016	Bd-Asia-2/ Brazil	São Paulo	SP	-23.55	-46.63	CLFT
CLFT 204	Aquarana catesbeiana	Farm	Tadpole	LP Ribeiro	2016	Bd-Asia-2/ Brazil	São Paulo	SP	-23.55	-46.63	CLFT
CLFT 205	Aquarana catesbeiana	Farm	Tadpole	LP Ribeiro	2016	Bd-Asia-2/ Brazil	São Paulo	SP	-23.55	-46.63	CLFT
CLFT 206	Aquarana catesbeiana	Farm	Tadpole	LP Ribeiro	2016	Bd-GPL	São Paulo	SP	-23.55	-46.63	CLFT
CLFT 207	Aquarana catesbeiana	Farm	Tadpole	LP Ribeiro	2016	Bd-Asia-2/ Brazil	São Paulo	SP	-23.55	-46.63	CLFT
CLFT 209	Aquarana catesbeiana	Farm	Tadpole	LP Ribeiro	2016	Bd-Asia-2/ Brazil	São Paulo	SP	-23.55	-46.63	CLFT
JEL 648	Hylodes japi	Stream	Tadpole	J Longcore	2010	Bd-Asia-2/ Brazil	Jundiaí	SP	-23.25	-46.95	Schloegel et al. 2012 (doi.org/10.1111/j.1365-294X.2012.05710.x)
JEL 649	Hylodes japi	Stream	Tadpole	J Longcore	2010	Bd-Asia-2/ Brazil	Jundiaí	SP	-23.25	-46.95	Schloegel et al. 2012 (doi.org/10.1111/j.1365-294X.2012.05710.x)
LMS 902	Aquarana catesbeiana	Farm	Adult	LM Schloegel	2008	Bd-GPL	Pindamonhangaba	SP	-22.85	-45.49	Schloegel et al. 2012 (doi.org/10.1111/j.1365-294X.2012.05710.x)
LMS 925	Aquarana catesbeiana	Farm	Adult	LM Schloegel	2008	Bd-GPL	Pindamonhangaba	SP	-22.85	-45.49	Schloegel et al. 2012 (doi.org/10.1111/j.1365-294X.2012.05710.x)
LMS 931	Aquarana catesbeiana	Farm	Adult	LM Schloegel	2009	Bd-GPL	Tremembé	SP	-23	-45.51	Schloegel et al. 2012 (doi.org/10.1111/j.1365-294X.2012.05710.x)
MNRJ 1352	Cycloramphus brasiliensis	Stream	Adult	D Rodriguez	1926	Bd-GPL	Petrópolis	RJ	-22.5	-43.18	Rodriguez et al. 2014 (doi.org/10.1111/mec.12615)
MNRJ 1484	Hylodes asper	Stream	Adult	D Rodriguez	1928	Bd-GPL	Petrópolis	RJ	-22.5	-43.18	Rodriguez et al. 2014 (doi.org/10.1111/mec.12615)
MNRJ 1516	Hylodes asper	Stream	Adult	D Rodriguez	1928	Bd-GPL	São Jose do Barreiro	SP	-22.64	-44.56	Rodriguez et al. 2014 (doi.org/10.1111/mec.12615)
MNRJ 189	Cycloramphus semipalmatus	Stream	Adult	D Rodriguez	1922	Bd-GPL	Cubatão	SP	-23.89	-46.42	Rodriguez et al. 2014 (doi.org/10.1111/mec.12615)
MNRJ 2142	Fritziana fissilis	Phytotelma	Adult	D Rodriguez	1951	Bd-GPL	São Jose do Barreiro	SP	-22.64	-44.56	Rodriguez et al. 2014 (doi.org/10.1111/mec.12615)
MNRJ 34713	Melanophryniscus moreirae	Pond	Adult	D Rodriguez	1949	Bd-GPL	Petrópolis	RJ	-22.5	-43.18	Rodriguez et al. 2014 (doi.org/10.1111/mec.12615)
MNRJ 43610	Ololygon ariadne	Stream	Adult	D Rodriguez	1951	Bd-GPL	São Jose do Barreiro	SP	-22.64	-44.56	Rodriguez et al. 2014 (doi.org/10.1111/mec.12615)
MNRJ 531	Cycloramphus fuliginosus	Stream	Adult	D Rodriguez	1923	Bd-GPL	Campos dos Goytacazes	RJ	-21.74	-41.33	Rodriguez et al. 2014 (doi.org/10.1111/mec.12615)
MNRJ 546e	Hylodes perplicatus	Stream	Adult	D Rodriguez	1915	Bd-GPL	Joinville	SC	-26.3	-48.84	Rodriguez et al. 2014 (doi.org/10.1111/mec.12615)
MNRJ 546g	Hylodes perplicatus	Stream	Adult	D Rodriguez	1915	Bd-GPL	Joinville	SC	-26.3	-48.84	Rodriguez et al. 2014 (doi.org/10.1111/mec.12615)
MNRJ 5549	Melanophryniscus moreirae	Pond	Adult	D Rodriguez	1902	Bd-GPL	Itatiaia	RJ	-22.35	-44.63	Rodriguez et al. 2014 (doi.org/10.1111/mec.12615)
MNRJ 5592	Hylodes perplicatus	Stream	Adult	D Rodriguez	1916	Bd-Asia-2/ Brazil	Joinville	SC	-26.3	-48.84	Rodriguez et al. 2014 (doi.org/10.1111/mec.12615)
MNRJ 5594	Hylodes perplicatus	Stream	Adult	D Rodriguez	1916	Bd-GPL	Joinville	SC	-26.3	-48.84	Rodriguez et al. 2014 (doi.org/10.1111/mec.12615)
MNRJ 5607	Hylodes perplicatus	Stream	Adult	D Rodriguez	1916	Bd-GPL	Joinville	SC	-26.3	-48.84	Rodriguez et al. 2014 (doi.org/10.1111/mec.12615)
MNRJ 5613	Hylodes perplicatus	Stream	Adult	D Rodriguez	1916	Bd-GPL	Joinville	SC	-26.3	-48.84	Rodriguez et al. 2014 (doi.org/10.1111/mec.12615)
MNRJ 840	Scinax perpusillus	Phytotelma	Adult	D Rodriguez	1924	Bd-GPL	Angra dos Reis	RJ	-23.01	-44.31	Rodriguez et al. 2014 (doi.org/10.1111/mec.12615)
MNRJ/ALMN 1390	Crossodactylus gaudichaudii	Stream	Adult	D Rodriguez	1927	Bd-GPL	Santo André	SP	-23.78	-46.3	Rodriguez et al. 2014 (doi.org/10.1111/mec.12615)
MNRJ/ALMN 1999	Crossodactylus gaudichaudii	Stream	Adult	D Rodriguez	1929	Bd-GPL	Rio De janeiro	RJ	-22.9	-43.2	Rodriguez et al. 2014 (doi.org/10.1111/mec.12615)
MNRJ/ALMN 2065	Crossodactylus dispar	Stream	Adult	D Rodriguez	1930	Bd-GPL	São Jose do Barreiro	SP	-22.64	-44.56	Rodriguez et al. 2014 (doi.org/10.1111/mec.12615)
MNRJ/ALMN 2071	Crossodactylus dispar	Stream	Adult	D Rodriguez	1930	Bd-GPL	São Jose do Barreiro	SP	-22.64	-44.56	Rodriguez et al. 2014 (doi.org/10.1111/mec.12615)
MNRJ/ALMN 480	Crossodactylus gaudichaudii	Stream	Adult	D Rodriguez	1923	Bd-Asia-2/ Brazil	Cabo Frio	RJ	-22.86	-42.04	Rodriguez et al. 2014 (doi.org/10.1111/mec.12615)
MNRJ/ALMN 87	Crossodactylus gaudichaudii	Stream	Adult	D Rodriguez	1920	Bd-GPL	Teresópolis	RJ	-22.46	-43	Rodriguez et al. 2014 (doi.org/10.1111/mec.12615)
MZUSP 109133	Crossodactylus gaudichaudii	Stream	Adult	D Rodriguez	1968	Bd-GPL	São Jose do Barreiro	SP	-22.64	-44.56	Rodriguez et al. 2014 (doi.org/10.1111/mec.12615)
MZUSP 109513	Crossodactylus bokermanni	Stream	Adult	D Rodriguez	1971	Bd-GPL	Catas Altas	MG	-20.05	-43.45	Rodriguez et al. 2014 (doi.org/10.1111/mec.12615)
MZUSP 109645	Crossodactylus caramaschii	Stream	Adult	D Rodriguez	1958	Bd-GPL	Florianópolis	SC	-27.49	-48.4	Rodriguez et al. 2014 (doi.org/10.1111/mec.12615)
MZUSP 109650	Crossodactylus caramaschii	Stream	Adult	D Rodriguez	1959	Bd-GPL	Florianópolis	SC	-27.49	-48.4	Rodriguez et al. 2014 (doi.org/10.1111/mec.12615)
MZUSP 109659	Crossodactylus caramaschii	Stream	Adult	D Rodriguez	1959	Bd-GPL	Florianópolis	SC	-27.49	-48.4	Rodriguez et al. 2014 (doi.org/10.1111/mec.12615)
MZUSP 110332	Ololygon ariadne	Stream	Adult	D Rodriguez	1968	Bd-GPL	São Jose do Barreiro	SP	-22.64	-44.56	Rodriguez et al. 2014 (doi.org/10.1111/mec.12615)
MZUSP 110336	Ololygon ariadne	Stream	Adult	D Rodriguez	1967	Bd-GPL	São Jose do Barreiro	SP	-22.64	-44.56	Rodriguez et al. 2014 (doi.org/10.1111/mec.12615)
MZUSP 110631	Crossodactylus bokermanni	Stream	Adult	D Rodriguez	1964	Bd-GPL	Santana do Riacho	MG	-18.96	-43.71	Rodriguez et al. 2014 (doi.org/10.1111/mec.12615)
MZUSP 112587	Hylodes asper	Stream	Adult	D Rodriguez	1965	Bd-GPL	Marumbi	PR	-23.7	-51.63	Rodriguez et al. 2014 (doi.org/10.1111/mec.12615)
MZUSP 112588	Hylodes asper	Stream	Adult	D Rodriguez	1965	Bd-GPL	Marumbi	PR	-23.7	-51.63	Rodriguez et al. 2014 (doi.org/10.1111/mec.12615)
MZUSP 118	Boana pardalis	Pond	Adult	D Rodriguez	1942	Bd-GPL	Itatiaia	RJ	-22.35	-44.63	Rodriguez et al. 2014 (doi.org/10.1111/mec.12615)
MZUSP 130376	Hylodes perplicatus	Stream	Adult	D Rodriguez	2000	Bd-GPL	Monte Alegre dos Campos	RS	-28.78	-50.79	Rodriguez et al. 2014 (doi.org/10.1111/mec.12615)
MZUSP 136242	Fritziana fissilis	Phytotelma	Adult	D Rodriguez	2006	Hybrid or Coinfection	Bertioga	SP	-23.71	-46.03	Rodriguez et al. 2014 (doi.org/10.1111/mec.12615)
MZUSP 209	Bokermannohyla luctuosa	Pond	Adult	D Rodriguez	1897	Bd-GPL	Piquete	SP	-22.61	-45.17	Rodriguez et al. 2014 (doi.org/10.1111/mec.12615)
MZUSP 240	Boana faber	Pond	Adult	D Rodriguez	1907	Bd-GPL	Santo André	SP	-23.78	-46.3	Rodriguez et al. 2014 (doi.org/10.1111/mec.12615)
MZUSP 296	Scinax hayii	Pond	Adult	D Rodriguez	1902	Bd-GPL	Campos do Jordão	SP	-22.73	-45.59	Rodriguez et al. 2014 (doi.org/10.1111/mec.12615)
MZUSP 53055	Vitreorana eurygnatha	Stream	Adult	D Rodriguez	1976	Bd-GPL	Itapeva	SP	-23.96	-48.9	Rodriguez et al. 2014 (doi.org/10.1111/mec.12615)
MZUSP 53058	Vitreorana eurygnatha	Stream	Adult	D Rodriguez	1976	Bd-GPL	Itapeva	SP	-23.96	-48.9	Rodriguez et al. 2014 (doi.org/10.1111/mec.12615)
MZUSP 53330	Megaelosia goeldii	Stream	Adult	D Rodriguez	1977	Bd-GPL	Teresópolis	RJ	-22.46	-43	Rodriguez et al. 2014 (doi.org/10.1111/mec.12615)
MZUSP 56836	Crossodactylus bokermanni	Stream	Adult	D Rodriguez	1979	Bd-Asia-2/ Brazil	Santana do Riacho	MG	-18.96	-43.71	Rodriguez et al. 2014 (doi.org/10.1111/mec.12615)
MZUSP 58677	Hylodes heyeri	Stream	Adult	D Rodriguez	1972	Bd-GPL	Iporanga	SP	-24.48	-48.65	Rodriguez et al. 2014 (doi.org/10.1111/mec.12615)
MZUSP 58744	Cycloramphus boraceiensis	Stream	Adult	D Rodriguez	1982	Bd-Asia-2/ Brazil	São Sebastiao	SP	-23.76	-45.41	Rodriguez et al. 2014 (doi.org/10.1111/mec.12615)
MZUSP 60698	Hylodes perplicatus	Stream	Adult	D Rodriguez	1982	Bd-GPL	São Sebastiao	SP	-23.76	-45.41	Rodriguez et al. 2014 (doi.org/10.1111/mec.12615)
MZUSP 64712	Phyllomedusa distincta	Pond	Adult	D Rodriguez	1949	Bd-GPL	São Bento do Sul	SC	-26.24	-49.38	Rodriguez et al. 2014 (doi.org/10.1111/mec.12615)
MZUSP 64714	Phyllomedusa distincta	Pond	Adult	D Rodriguez	1949	Bd-GPL	São Bento do Sul	SC	-26.24	-49.38	Rodriguez et al. 2014 (doi.org/10.1111/mec.12615)
MZUSP 75694	Aplastodiscus perviridis	Stream/Pond	Adult	D Rodriguez	1970	Bd-GPL	Botucatu	SP	-22.89	-48.45	Rodriguez et al. 2014 (doi.org/10.1111/mec.12615)
MZUSP 76436	Fritziana goeldii	Phytotelma	Adult	D Rodriguez	1964	Bd-GPL	Teresópolis	RJ	-22.46	-43	Rodriguez et al. 2014 (doi.org/10.1111/mec.12615)
MZUSP 76695	Proceratophrys boiei	Stream/Pond	Adult	D Rodriguez	1964	Bd-GPL	Teresópolis	RJ	-22.46	-43	Rodriguez et al. 2014 (doi.org/10.1111/mec.12615)
MZUSP 77615	Crossodactylus bokermanni	Stream	Adult	D Rodriguez	1973	Bd-GPL	Santana do Riacho	MG	-18.96	-43.71	Rodriguez et al. 2014 (doi.org/10.1111/mec.12615)
MZUSP 86	Boana prasina	Stream/Pond	Adult	D Rodriguez	1905	Bd-GPL	Campos do Jordão	SP	-22.73	-45.59	Rodriguez et al. 2014 (doi.org/10.1111/mec.12615)
